# Supplementary material for: A universal glycoenzyme biosynthesis pipeline that enables efficient cell-free remodeling of glycans
Source: Nat Commun. 2022 Oct 24;13:6325. doi: 10.1038/s41467-022-34029-7 (PMC9592599; doi:10.1038/s41467-022-34029-7)
Supplement: Supplementary file 6 — Source Data [file 41467_2022_34029_MOESM6_ESM.xlsx]

## Sheet: Fig. 1c
	Figure 1c		Sx-Δ26HsST6Gal1		Δ26HsST6Gal1 (commercial)
		CMP-NeuNAc (mM)	Average activity	Standard deviation	Average activity	Standard deviation
		0.765	70.0338	3.4382	82.2158	15.8279
		0.3825	54.9042	1.9561	85.3678	5.75814
		0.19125	44.4686	11.2568	57.6388	3.21008
		0.095625	29.5094	5.12263	34.3056	1.97085
		0.0478125	17.0378	7.71452	23.8699	4.72911
		0.0239063	9.77117	3.92129	16.6374	1.78061
		0.0119531	5.84396	2.95586	11.8327	0.968572
		0	0	3.2037	0	2.77503

## Sheet: Fig. 1d
	Figure 1d			Dataset 1 - Fluorescence intensity	Dataset 2 - Fluorescence intensity	Dataset 3 - Fluorescence intensity	Average fluorescence Intensity (AU)
			Construct
			Sx-ST6	28541	27462	25005	27002.7
			ΔspMBP-ST6	10854	13540	11779	12057.7
			ST6-ApoAI*	5134	4158	4590	4627.33
			ST6	3849	4285	3284	3806
			Empty lysate	415	427	381	407.667

## Sheet: Fig. 2
	Figure 2a
	Figure 2b
	Figure 2c
	Figure 2d
	Figure 2e
	Figure 2f
	Figure 2g
	Figure 2h
	Figure 2i
	Figure 2j

## Sheet: Supp. Fig. 1a-b
Supp. Fig. 1a
Supp. Fig. 1b

## Sheet: Supp. Fig. 2b,e
	Supplementary Figure 2b
		Specific Activity Calculation
			Time (min)	15
			ST6Gal1 rxn volume (μL)	25
			Fraction from coomassie	0.17
					Raw OD reading
			Sx ST6Gal1 (μg/mL)	Sx ST6Gal1 (μg)	Reading 1	Reading 2	Reading 3	Average (OD)	Adjusted (OD)	Error
			55	0.23375	0.4848	0.5508	0.499	0.511533	0.419	0.0347392
			41.25	0.175313	0.4545	0.4167	0.406	0.425733	0.3332	0.0254807
			30.94	0.131484	0.3782	0.3662	0.3846	0.376333	0.2838	0.00934095
			23.2	0.0986133	0.3276	0.3465	0.3272	0.333767	0.241233	0.0110292
			17.4	0.07396	0.2641	0.3171	0.3463	0.309167	0.216633	0.0416703
			13.05	0.05547	0.2509	0.2308	0.2969	0.259533	0.167	0.0338852
			9.79	0.0416025	0.2261	0.1965	0.1825	0.2017	0.109167	0.0222603
			0	0	0.0958	0.0745	0.1073	0.0925333	0	0.0166422
								slope	2.0226	OD/ug
								Conversion Factor	3833.5	pmol/OD
								specific activity	516.91	pmol/μg/min
	Supplementary Figure 2e					Ctrl = commercial HsST6Gal1
						Sx = Sx-HsST6Gal1
			enzyme conc			ctrl#1	Sx#1	Ctrl#2	Sx#2	Ctrl#3	Sx#3	Ctrl		Sx
			ug/mL		volume (int)	intensity	intensity	intensity	intensity	intensity	intensity	average	sd	average	sd
		lane 1	50		199431072	49431	72193	63921	65392	60405	68135	57919	6171.18	68573.3	2793.74
		lane 2	5		176069604	33460	37290	36301	39741	39468	38503	36409.7	2453.96	38511.3	1000.63
		lane 3	0.5		136248810	28454	27415	31353	33578	34253	31256	31353.3	2367.43	30749.7	2541.38
		lane 4	0.05		73298017	15846	8212	17865	9486	18368	8981	17359.7	1089.84	8893	523.817
		lane 5	0.005		14045638	3463	3519	3150	2270	3284	3334	3299	128.221	3041	550.386
		lane 6	0.0005		2245684	849	1091	1019	1056	1083	1001	983.667	98.7432	1049.33	37.0435
		lane 7	no enzyme		2245684	303	502	402	437	460	412	388.333	64.8194	450.333	37.9327

## Sheet: Supp. Fig. 3a-j
	Supp. Fig. 3a		SIMPLEx GTs					unfused GTs
	Supp. Fig. 3b
	Supp. Fig. 3c
	Supp. Fig. 3d
	Supp. Fig. 3e
	Supp. Fig. 3f
	Supp. Fig. 3g
	Supp. Fig. 3h
	Supp. Fig. 3i
	Supp. Fig. 3j

## Sheet: Supp. Fig. 4
	Supplementary Figure 4a
	Supplementary Figure 4b
	Supplementary Figure 4c
	Supplementary Figure 4d
	Supplementary Figure 4e
	Supplementary Figure 4f
	Supplementary Figure 4g
	Supplementary Figure 4h
	Supplementary Figure 4i

## Sheet: Supp. Fig. 5
Name	Sx OD1	Sx OD2	Sx OD3	pET OD1	pET OD2	pET OD3	ave Sx
HsB4GALNT1	0.811	0.613	0.617	0.377	0.431	0.524	0.680333	0
HsPIGM	0.6525	0.7425	0.7305	0.9384	0.8844	0.9636	0.7085	0
HsCOSMC	0.72	0.8115	0.825	0.519	0.558	0.516	0.7855	0
HsPIGB	0.756	0.726	0.8745	0.8136	0.9066	0.9816	0.7855	0
HsAlg13	0.729	0.861	0.8175	0.6462	0.6012	0.6348	0.8025	0
HsC1GLT	0.7005	0.8595	0.8985	0.986	0.971	0.962	0.8195	0
HsAlg1	0.8235	0.8385	0.816	0.49	0.508	0.504	0.826	0
HsAlg3	0.7815	0.8025	0.9135	0.822	0.7566	0.8274	0.8325	0
HsAlg14	0.7815	0.9315	0.816	0.8784	0.9468	1.2144	0.843	0
HsAlg6	0.8085	0.867	0.858	1.098	1.143	1.131	0.8445	0
HsST8Sia4	0.79	0.881	0.93	0.624	0.649	0.766	0.867	0
HsDPM1	0.801	0.951	0.909	0.9564	1.0572	0.993	0.887	0
HsFUT1	0.8805	0.891	0.939	0.787	1.033	0.963	0.9035	0
HsFUT4	0.897	0.9045	0.948	0.639	0.628	0.633	0.9165	0
HsST8Sia3	0.869	0.984	0.951	0.916	0.851	0.875	0.934667	0
HsB4GalT1	0.976	1.047	0.813	0.508	0.482	0.471	0.945333	0
HsPIGZ	0.9345	1.0095	0.9165	0.7266	0.6672	0.7932	0.9535	0
HsAlg11	0.954	0.966	0.948	0.4386	0.4482	0.4446	0.956	0
HsAlg2	0.9885	0.9825	0.9825	0.8724	1.0146	0.9366	0.9845	0
HsFUT3	0.993	1.014	0.9885	0.518	0.566	0.592	0.9985	0
HsAlg5	0.972	1.017	1.011	0.475	0.481	0.452	1	0
HsXXLT1	0.866	1.076	1.077	1.12	1.074	1.044	1.00633	0
HsGalNAcT4	0.944	0.99	1.105	0.854	0.861	0.859	1.013	0
HsB4GalT5	0.969	1.151	0.931	1.026	0.918	0.933	1.017	0
HsB-ABO	0.9705	1.032	1.071	0.795	0.814	0.803	1.0245	0
HsFUT5	1.05	1.023	1.0125	0.537	0.63	0.668	1.0285	0
HsST8Sia1	0.982	1.142	0.982	0.721	0.728	0.677	1.03533	0
HsST8Sia2	0.975	1.102	1.088	0.735	0.737	0.712	1.055	0
HsGCNT1	1.073	1.075	1.042	0.875	0.82	0.838	1.06333	0
HsFUT2	1.1265	1.0305	1.1055	0.559	0.906	0.934	1.0875	0
HsST6GalNAc4	1.056	1.227	1.037	0.895	0.966	1.002	1.10667	0
HsFUT6	1.128	1.107	1.1295	1.013	0.936	0.962	1.1215	0
HsST3Gal4	1.099	1.159	1.15	0.652	0.629	0.649	1.136	0
HsGalNAcT6	1.254	1.307	0.932	0.629	0.719	0.786	1.16433	0
HsGalNAcT7	0.996	1.233	1.287	0.743	0.727	0.668	1.172	0
HsFUT10	1.2045	1.218	1.1835	0.929	0.932	0.923	1.202	0
HsPOGLUT1	1.355	1.008	1.246	0.533	0.667	0.664	1.203	0
HsB4GalT3	1.234	1.231	1.15	0.88	1.001	0.857	1.205	0
HsB4GalT4	1.205	1.252	1.249	0.356	0.883	0.661	1.23533	0
HsFUT11	1.514	1.133	1.097	0.893	0.782	0.7	1.248	0
HsGalNAcT5	1.527	1.054	1.168	0.737	0.722	0.704	1.24967	0
HsST3Gal1	1.22	1.236	1.369	0.526	0.519	0.507	1.275	0
HsST6Gal1	1.463	1.248	1.116	0.811	0.837	0.848	1.27567	0
HsB4GalT6	1.153	1.439	1.262	1.036	1.009	0.978	1.28467	0
HsGnT1	1.337	1.299	1.267	0.616	0.677	0.716	1.301	0
HsST6GalNAc2	1.482	0.722	1.712	0.681	0.793	0.827	1.30533	0
HsST6GalNAc1	1.428	1.279	1.222	0.735	0.777	0.819	1.30967	0
HsPOFUT1	1.236	1.349	1.431	0.75	0.84	0.844	1.33867	0
HsST3Gal3	1.137	1.457	1.43	0.68	0.72	0.677	1.34133	0
HsGalNAcT2	1.473	1.177	1.413	0.682	0.946	1.003	1.35433	0
HsGalNAcT8	1.301	1.419	1.349	0.838	0.842	0.877	1.35633	0
HsGalNAcT10	1.48	1.375	1.218	0.911	0.941	0.909	1.35767	0
HsGalNAcT3	1.326	1.322	1.461	0.75	0.796	0.858	1.36967	0
NmLgtB	1.468	1.465	1.195	0.951	0.862	0.84	1.376	0
HsGLYG	1.499	1.498	1.161	0.399	0.454	0.484	1.386	0
HsB3GNT2	1.432	1.306	1.425	1.1	1.246	1.202	1.38767	0
HsB4GalT2	1.361	1.563	1.354	0.994	1.048	1.056	1.426	0
HsST3Gal6	1.428	1.422	1.438	0.723	0.743	0.749	1.42933	0
HsGalNAcT1	1.453	1.549	1.299	0.869	0.892	0.917	1.43367	0
HsB3GLCT	1.514	1.424	1.382	0.881	1.121	1.103	1.44	0
HsFUT9	1.5	1.401	1.4355	1.236	0.957	0.916	1.4455	0
HsA-ABO	1.436	1.376	1.529	0.967	0.927	0.941	1.447	0
HsGnT3	1.526	1.478	1.365	1.519	1.4	1.404	1.45633	0
HsGCNT2	1.53	1.618	1.312	1.658	1.689	1.458	1.48667	0
HsAlg8	1.539	1.514	1.432	1.688	1.646	1.566	1.495	0
HsPIGA	1.652	1.435	1.434	1.369	1.74	1.218	1.507	0
HsGnT4a	1.503	1.582	1.489	1.014	1.193	1.11	1.52467	0
HsAlg12	1.5885	2.202	0.7845	0.7158	0.7644	0.8628	1.525	0
HsGalNAcT9	1.496	1.542	1.537	0.917	0.952	0.979	1.525	0
HsA4GALT	1.47	1.439	1.708	1.54	1.706	1.694	1.539	0
HsB3GNT6	1.467	1.618	1.584	1.277	0.941	0.854	1.55633	0
HsB3GalT2	1.547	1.492	1.753	1.359	1.493	1.292	1.59733	0
HsB3GALNT1	1.418	1.614	1.832	1.406	1.416	1.428	1.62133	0
CjCsTII	1.827	1.638	1.527	1.719	1.683	1.584	1.664	0
HsFUT8	1.615	1.813	1.605	1.238	1.129	1.1	1.67767	0
HsAlg10	1.589	1.737	1.709	1.647	1.652	1.524	1.67833	0
HsGnT2	1.647	1.626	1.819	0.891	0.905	0.941	1.69733	0
HsB3GalT1	1.635	1.632	1.895	1.331	1.462	1.39	1.72067	0
HsUGCG	1.816	1.728	1.711	1.226	1.251	1.042	1.75167	0
HsUGT8	1.67	1.775	1.883	1.211	1.281	1.339	1.776	0
HsB4GAT1	1.888	1.724	1.731	1.4	1.329	1.274	1.781	0
HsUGT1A3	1.821	1.719	1.973	1.083	1.193	1.243	1.83767	0
HsFUT7	2.09	1.894	1.772	0.71	0.706	0.707	1.91867	0
CjCgtB	1.585	2.337	2.162	1.07	0.992	0.986	2.028	0
NmPolysiaT	1.973	1.934	2.182	1.163	1.163	0.862	2.02967	0
HsUGT1A1	2.198	2.385	2.22	0.914	0.937	1.157	2.26767	0
HpLgtB	2.389	2.441	2.108	0.805	0.831	0.939	2.31267	0
NgLgtB	1.454	1.664	1.774	0.797	0.822	0.849	1.63067	0
EcFUT	1.394	1.511	1.897	2.025	2.026	2.816	1.60067	0
EcWecA	2.041	2.4	2.458	1.973	2.782	2.427	2.29967	0
LpSetA	2.341	2.396	2.538	1.124	1.109	1.14	2.425	0
NmSynE	2.442	2.228	2.498	1.154	1.129	1.132	2.38933	0
ScAlg1	2.443	2.59	2.226	2.193	2.211	2.414	2.41967	0
ScAlg11	2.379	2.282	2.249	1.33	2.082	1.674	2.30333	0
NtGnTI	1.863	1.976	1.806	1.853	1.858	2.198	1.88167	0
NtGnTII	1.235	1.76	1.679	2.321	1.688	1.75	1.558	0
BtGGTA1	1.744	1.758	1.805	2.144	1.413	2.031	1.769	0
MmGGTA1	1.39	1.658	1.647	2.051	2.349	2.507	1.565	0
RnGGTA1	2.608	2.542	2.384	2.001	2.067	2.196	2.51133	0
BtB4GalT1	1.771	2.118	2.24	2.157	2.32	2.37	2.043	0

## Sheet: Supp. Fig. 6b-c
	Supplementary Figure 6b-c		∆26HsST6-Gal1					∆30HsFUT8			∆44HsB4GalT1				∆29HsGnTI				HsAlg2				∆36Hsβ4GAT1				∆24HsGalNAcT2				HsAlg6				∆35NtGnTII
		SIMPLEx MW (kDa)	109.2				128.5				104.89				113.14				112.55				108.66				127.28				123.58				111.04
		unfused MW (kDa)	43.7			average	63.04			average	39.43			average	47.68			average	47.09			average	43.2			average	61.82			average	58.12			average	45.58			average
		SIMPLEx yield (mg/L)	5.97068	8.96404	8.44962	7.79478	8.39995	8.19883	10.1359	8.91157	11.619	8.20478	9.68094	9.8349	5.39123	7.83272	4.54378	5.92257	9.03761	8.10506	9.07534	8.73934	8.59284	7.32844	9.83256	8.58461	10.582	10.1047	10.9742	10.5536	10.9216	7.96672	9.88669	9.59169	5.39621	4.49045	4.7125	4.86639
		unfused yield (mg/L)	0.526193	0.35364	0.598764	0.492866	0.294778	0.224189	0.205356	0.241441	1.98866	4.00175	2.23158	2.74066	2.07698	1.2348	2.90839	2.07339	0.170211	0.227121	0.234288	0.21054	1.49254	1.65702	1.11341	1.42099	0.633611	0.178222	0.244211	0.352015	0.181851	0.180398	0.0712087	0.144486	0.433142	0.468732	0.527216	0.476363
		SIMPLEx yield (nM)	54.6766	82.0882	77.3775	71.3808	65.3693	63.8041	78.8789	69.3508	110.773	78.2227	92.2961	93.7639	47.6509	69.2303	40.1607	52.3473	71.0057	63.679	71.3022	68.6623	76.3469	65.1128	87.3617	76.2738	85.6288	81.7661	88.8026	85.3991	100.512	73.3179	90.9874	88.2725	48.597	40.44	42.4397	43.8256
		unfused yield (nM)	12.041	8.09245	13.7017	11.2784	4.67604	3.55629	3.25755	3.82996	50.4351	101.49	56.596	69.507	43.5609	25.8977	60.9981	43.4855	2.75333	3.67391	3.78984	3.4057	31.6956	35.1884	23.6443	30.1761	10.9018	3.06645	4.20185	6.05669	4.20952	4.17589	1.64835	3.34459	9.50291	10.2837	11.5668	10.4512

## Sheet: Supp. Fig. 7
	Supplementary Figure 7a-b			GT name	Expression score		MW(GT only)
					SIMPLEx-GTs	GTs-6xHis
				HsAlg13	2	3	18.26		Expression score ->	SIMPLEx-GTs				GTs-6xHis				Total
				HsAlg14	2	0	21.8			0	1	2	3	0	1	2	3			Description	Expression score
				HsDPM1	2	0	29.5		MW Below 40	1	14	20	6	15	15	10	1	41		Non-expressor	0
				HsST6GalNAc4	2	0	31.34		MW between 40-60	1	14	19	7	22	14	4	1	41		Weak expressor	1
				NmLgtB	2	0	31.58		MW More than 60	3	6	6	1	16	0	0	0	16		Moderate expressor	2
				NgLgtB	2	2	31.78			5	34	45	14	53	29	14	2	98		Strong expressor	3
				HpLgtB	2	0	31.89
				HsAlg5	1	1	34.36
				CjCsTII	1	1	34.58
				HsB3GALNT1	3	0	34.59
				EcFUT	2	0	35.03
				HsST3Gal1	1	1	35.17
				HsST3Gal4	2	1	35.17
				HsB-ABO	2	2	35.17
				HsA-ABO	2	1	35.2
				HsB3GalT1	1	1	35.23
				HsST8Sia1	1	2	35.3
				HsST3Gal6	3	1	35.41
				HsA4GALT	1	0	35.54
				CjCgtB	1	0	35.63
				HsFUT7	2	0	35.72
				HsFUT2	2	1	35.75
				HsB4GalT4	1	0	35.87
				HsCOSMC	2	0	36.38
				RnGGTA1	0	2	37.08
				HsFUT6	3	1	38.03
				HsB4GalT2	1	2	38.07
				HsFUT3	1	1	38.34
				HsFUT1	2	2	38.39
				HsFUT9	1	0	38.66
				HsST8Sia4	1	1	38.93
				HsST6GalNAc2	2	2	38.97
				HsST3Gal3	2	1	39.07
				HsC1GLT	2	0	39.15
				HsFUT5	3	1	39.2
				HsGLYG	3	2	39.25
				HsB3GNT6	3	0	39.41
				HsB4GalT1	2	2	39.43
				HsXXLT1	1	1	39.43
				MmGGTA1	2	2	39.85
				HsST8Sia2	1	1	39.87
				BtB4GalT1	2	2	40.37
				HsST8Sia3	1	1	40.55
				HsB4GalT3	2	1	40.62
				HsFUT4	1	0	40.89
				HsB4GalT6	1	0	40.91
				BtGGTA1	2	0	40.93
				EcWecA	2	0	40.96
				HsB4GalT5	2	0	41.18
				HsB3GNT2	2	0	42.88
				HsB4GAT1	2	1	43.2
				HsGCNT2	3	0	43.43
				HsPOGLUT1	3	1	43.49
				HsST6Gal1	2	0	43.7
				HsB3GalT2	2	0	43.79
				HsUGCG	1	1	44.85
				NtGnTII	2	1	45.58
				HsGCNT1	0	0	46.01
				HsAlg2	2	1	47.09
				HsGnT1	3	0	47.68
				ScAlg1	1	1	48.07
				HsGnT2	1	0	48.2
				NtGnTI	1	0	48.75
				HsPIGM	2	0	49.46
				HsAlg3	1	1	50.13
				HsAlg1	2	2	50.27
				HsAlg11	2	1	51.23
				HsFUT10	2	1	52.71
				HsB3GLCT	3	3	53.79
				HsPIGA	3	0	54.13
				HsAlg12	2	0	54.65
				HsAlg10	1	0	55.45
				HsB4GALNT1	2	2	56.34
				HsUGTA1	1	0	57.23
				HsUGTA3	1	1	57.48
				NmSynE	3	1	57.55
				ScAlg11	1	0	57.92
				NmPolysiaT	2	2	57.98
				HsAlg6	3	0	58.12
				HsGnT4a	2	0	58.57
				HsGnT3	1	1	58.65
				HsUGT8	1	0	59.33
				HsAlg8	1	0	60.09
				HsGalNAcT1	2	0	60.97
				HsGalNAcT2	2	0	61.82
				HsGalNAcT4	1	0	62.87
				HsFUT8	1	0	63.04
				HsPIGZ	0	0	63.47
				HsST6GalNAc1	2	0	64.55
				HsPIGB	0	0	65.06
				HsGalNAcT9	1	0	65.21
				HsGalNAcT10	1	0	65.62
				HsGalNAcT6	3	0	67.9
				HsGalNAcT3	2	0	68.18
				HsGalNAcT8	1	0	69.71
				HsGalNAcT7	2	0	72.32
				LpSetA	2	0	73.13
				HsGalNAcT5	0	0	102.3
				Name	pI - truncated (ExPASy)	pI - SIMPLEx (ExPASy)	Solubility prediction - truncated	Solubility prediction - SIMPLEx
				HsFUT1	6.49	5.82	-0.642547	-0.111598
				HsFUT2	8.68	6.07	-0.738752	-0.114397
				HsFUT3	9.11	6.23	0.103183	0.369262
				HsFUT4	9.01	6.17	-0.081963	0.231434
				HsFUT5	8.16	5.93	-0.112841	0.23094
				HsFUT6	8.98	6.16	0.085867	0.364175
				HsFUT7	9.75	6.52	-0.229632	0.208909
				HsFUT8	6.92	6.08	0.70488	0.633266
				HsFUT9	6.67	5.86	-1.13295	-0.342657
				HsFUT10	8.25	6.09	0.290943	0.413479
				HsFUT11	5.48	5.49	1.28867	1.03477
				HsPOFUT1	8.65	6.19	-0.083866	0.203762
				HsST3Gal1	8.81	6.15	0.069292	0.387008
				HsST3Gal3	9.07	6.08	0.563796	0.638151
				HsST3Gal4	9.3	6.34	0.404008	0.49835
				HsST3Gal6	9.12	6.35	-0.220679	0.214156
				HsST6Gal1	9.08	6.38	0.953037	0.841736
				HsST6GalNAc1	9.9	8.88	1.03855	0.861091
				HsST6GalNAc2	9.38	6.46	-0.275925	0.132963
				HsST6GalNAc4	8.84	6.18	0.213271	0.477558
				HsST8Sia1	9.07	6.22	-0.230408	0.188328
				HsST8Sia2	9.42	6.61	0.344699	0.48239
				HsST8Sia3	9.48	6.8	-0.427266	0.029342
				HsST8Sia4	9.65	7.19	0.731562	0.723531
				HsGalNAcT1	7.2	6.01	0.563126	0.550162
				HsGalNAcT2	8.15	6.12	0.794765	0.735135
				HsGalNAcT3	6.52	5.91	0.54999	0.526992
				HsGalNAcT4	7.21	6.02	0.691811	0.648077
				HsGalNAcT5	9.41	9.13	0.947823	1.24996
				HsGalNAcT6	7.58	6.14	0.096998	0.243376
				HsGalNAcT7	6.34	5.87	0.788025	0.666059
				HsGalNAcT8	8.86	6.58	0.160827	0.262351
				HsGalNAcT9	8.33	6.11	0.864852	0.757396
				HsGalNAcT10	8.53	6.31	1.06067	0.879597
				HsB3GALNT1	6.63	5.83	-1.55733	-0.565565
				HsB4GALNT1	8.8	6.12	0.328105	0.41605
				HsA-ABO	8.79	6.08	-0.160723	0.224711
				HsA4GALT	8.63	6.05	0.147262	0.38114
				HsB3GalT1	9.44	6.66	0.343966	0.524214
				HsB3GalT2	9.25	6.62	-0.087818	0.202552
				HsB4GalT1	8.51	5.95	0.012298	0.289415
				HsB4GalT2	9.57	6.5	0.70733	0.718469
				HsB4GalT3	9.23	6.32	1.37068	1.10386
				HsB4GalT4	9.1	6.31	0.581062	0.698749
				HsB4GalT5	6.35	5.78	-0.111817	0.209056
				HsB4GalT6	7.22	5.95	-0.121076	0.202678
				HsB-ABO	8.58	6.03	-0.227259	0.186706
				HsUGT8	9.51	7.73	-1.61052	-0.910457
				HsC1GLT	6.07	5.71	0.909628	0.829515
				HsCOSMC	6.35	5.79	-0.0083	0.29904
				HsAlg1	6.84	5.98	-1.54353	-0.7668
				HsAlg2	6.61	5.83	-0.6567	-0.19643
				HsAlg3	9.56	7.62	-6.09176	-3.70106
				HsAlg11	8.78	6.28	-1.75562	-0.929947
				HsAlg12	9.63	7.22	-5.05799	-3.16803
				HsAlg13	6.07	5.59	0.256384	0.642243
				HsAlg14	9.06	5.99	-0.693359	0.091865
				HsDPM1	9.57	6.27	0.560607	0.715614
				HsPIGM	9.26	6.82	-6.85503	-4.1265
				HsPIGB	9.39	8.13	-5.58215	-3.74583
				HsPIGZ	8.66	6.26	-3.82702	-2.49243
				HsAlg5	9.34	6.3	-0.109992	0.263148
				HsAlg6	8.8	6.5	-7.71065	-4.99191
				HsAlg8	9.28	7.38	-6.31022	-4.09276
				HsAlg10	9.33	7.57	-8.27702	-5.24425
				HsUGCG	7.94	5.91	-2.82726	-1.51031
				HsB3GLCT	6.97	5.98	-0.103251	0.118059
				HsGLYG	5.27	5.42	-1.02056	-0.320201
				HsPOGLUT1	8.91	6.28	0.041721	0.287746
				HsGnT1	9.09	6.2	0.669434	0.658152
				HsGnT2	8.52	6.19	-0.614427	-0.17129
				HsGnT3	7.65	6.05	0.56133	0.561896
				HsGnT4a	6.56	5.88	-0.441541	-0.113021
				HsGCNT1	7.6	6	-0.097932	0.186179
				HsGCNT2	6.54	5.85	-0.311447	0.077693
				HsB3GNT2	8.31	6.1	0.439267	0.536668
				HsB3GNT6	6.71	5.89	1.13329	0.958508
				HsPIGA	8.63	6.33	-1.55874	-0.839692
				HsXXLT1	6.98	5.97	0.142702	0.367988
				HsUGT1A1	8.22	6.22	-1.64342	-0.919632
				HsB4GAT1	6.52	5.78	0.507867	0.564854
				HsUGT1A3	8.54	6.35	-1.78952	-1.0119
				CjCsTII	8.81	6.15	0.19536	0.440865
				NmPolysiaT	9.52	8.41	-1.04925	-0.517116
				CjCgtB	9.09	6.38	-0.759507	-0.110674
				HpLgtB	8.75	6.19	-0.265663	0.247406
				NmLgtB	6.18	5.72	0.977834	0.931291
				NgLgtB	6.27	5.74	1.10255	0.994255
				EcFUT	6.86	5.87	-0.657981	-0.034211
				EcWecA	10.01	7.96	-5.35956	-2.97574
				LpSetA	5.24	5.36	1.04498	0.878118
				NmSynE	9.39	7.41	-1.26727	-0.629544
				ScAlg1	8.95	6.36	-1.02425	-0.430616
				ScAlg11	8.95	6.37	-0.561013	-0.193683
				NtGnTI	5.93	5.64	0.571012	0.601668
				NtGnTII	7.01	6.02	0.3069	0.435935
				BtGGTA1	5.87	5.63	0.374534	0.496392
				MmGGTA1	5.73	5.68	0.009131	0.27429
				RnGGTA1	5.69	5.57	0.053175	0.31468
				BtB4GalT1	9.31	6.39	0.396673	0.514391

[truncated: 2 more sheets: Supp. Fig. 8, Supp. Fig. 11]
